# Supplementary material for: Pan-membrane pyroptosis of liver induced by gasdermin-encoding mRNAs
Source: Natl Sci Rev. 2025 Oct 21;13(3):nwaf452. doi: 10.1093/nsr/nwaf452 (PMC12875121; doi:10.1093/nsr/nwaf452)
Supplement: nwaf452_Supplemental_Files [file nwaf452_supplemental_files.zip]

Archive with 12 entries (12 files):
- Final-S-In vivo pyroptosis-HYJ-251017.docx
- moive S3.avi
- movie S1.avi
- movie S2.avi
- movie S4.avi
- S1.pdf
- S2.pdf
- S3.pdf
- S4.pdf
- S5.pdf
- S6.pdf
- S7.pdf
